# Supplementary material for: Yellow Mealworm (Tenebrio molitor) Powder Promotes a High Bioaccessible Protein Fraction and Low Glycaemic Index in Biscuits
Source: Nutrients. 2023 Feb 16;15(4):997. doi: 10.3390/nu15040997 (PMC9961205; doi:10.3390/nu15040997)
Supplement: Supplementary file 1 [file nutrients-15-00997-s001.zip]

Archive with 1 entries (1 files):
- nutrients-2091795-supplementary.pdf
